# Supplementary material for: Structural and Histone Binding Ability Characterizations of Human PWWP Domains
Source: PLoS One. 2011 Jun 20;6(6):e18919. doi: 10.1371/journal.pone.0018919 (PMC3119473; doi:10.1371/journal.pone.0018919)
Supplement: Datapack S1 — Standalone iSee datapack - contains the enhanced version of this article for use offline. This file can be opened using free software available for download at http://www.molsoft.com/icm_browser.html. (ICB) [file pone.0018919.s002.icb]

Archive with 1 entries (1 files):
- pone.0018919.icb
